# Supplementary material for: Time-Restricted Feeding Attenuates Metabolic Dysfunction-Associated Steatohepatitis and Hepatocellular Carcinoma in Obese Male Mice
Source: Cancers (Basel). 2024 Apr 16;16(8):1513. doi: 10.3390/cancers16081513 (PMC11048121; doi:10.3390/cancers16081513)
Supplement: Supplementary file 1 [file cancers-16-01513-s001.zip]

Archive with 1 entries (1 files):
- cancers-2928542-supplementary.pdf
